# Supplementary material for: Factors influencing the happiness of male correctional officers: A cross-sectional study in South Korea
Source: PLoS One. 2024 Aug 8;19(8):e0308171. doi: 10.1371/journal.pone.0308171 (PMC11309444; doi:10.1371/journal.pone.0308171)
Supplement: S1 Dataset — (XLSX) [file pone.0308171.s001.xlsx]

## Sheet: 행복
연번	연령1	결혼2	자녀3	종교4	근무5	직급6	업무7	경제8	직무1	직무2	직무3	직무4	직무5	직무6	직무7	직무8	직무9	직무10	직무11	직무12	직무13	직무14	직무15	직무16	직무17	직무18	직무19	직무20	여가1	여가2	여가3	여가4	여가5	여가6	여가7	여가8	여가9	여가10	여가11	여가12	여가13	여가14	여가15	여가16	여가17	여가18	여가19	여가20	여가21
1	1	1	1	1	1	1	1	3	3	4	3	3	4	3	3	4	4	4	3	3	4	3	4	4	4	5	3	3	4	4	4	4	4	4	4	4	4	4	4	4	4	4	4	4	4	5	4	4	4
2	2	1	1	2	1	1	1	3	3	4	4	4	4	3	3	4	4	3	3	3	3	3	3	3	4	4	3	3	3	3	3	2	3	3	3	3	3	4	4	4	4	4	4	4	4	4	4	4	4
3	1	1	1	1	1	1	1	2	3	3	4	4	5	5	1	5	5	5	5	5	5	5	5	5	5	5	5	5	5	5	5	5	5	5	5	5	5	5	5	5	5	5	5	5	3	5	5	5	5
4	1	1	1	2	1	1	1	2	3	3	4	4	3	3	4	4	4	4	3	2	2	3	3	4	4	4	4	4	4	4	4	4	4	4	4	4	4	4	4	4	4	4	4	4	4	4	5	4	4
5	3	2	1	1	2	2	1	2	3	4	3	3	3	1	5	3	3	3	3	3	1	1	1	1	1	3	3	3	4	4	4	3	4	4	4	4	4	3	3	2	4	4	4	2	2	2	3	3	4
6	3	2	3	2	2	3	4	3	4	4	4	4	4	4	4	3	3	3	3	3	3	2	3	3	3	2	3	3	4	4	4	4	4	4	4	4	4	4	4	4	4	4	4	4	5	1	1	1	3
7	3	2	2	1	3	4	4	2	5	4	4	4	4	4	5	4	5	3	4	4	3	4	4	4	4	4	4	4	4	4	4	3	4	4	4	4	2	3	2	3	4	3	4	4	2	2	4	4	4
8	4	2	3	2	4	4	4	2	3	4	3	3	3	4	4	4	3	3	3	3	3	3	3	4	3	3	3	3	4	4	4	3	3	3	3	3	3	3	3	3	4	4	4	4	3	4	4	4	4
9	2	2	1	1	1	3	4	3	4	4	4	4	5	5	4	4	4	5	5	4	4	3	3	4	4	4	4	4	5	5	5	5	5	5	5	5	5	5	5	5	5	5	5	5	4	5	5	5	5
10	2	1	1	2	1	1	5	2	3	3	3	3	4	4	5	4	4	3	4	4	2	4	4	4	4	4	4	4	4	4	4	3	4	4	3	4	4	4	4	4	4	4	4	4	3	3	3	3	4
11	1	1	1	2	1	1	1	2	3	3	4	2	2	2	3	3	3	3	3	3	3	3	1	1	1	3	3	1	4	4	4	3	3	2	2	3	3	3	3	3	3	3	3	3	3	3	3	4	3
12	2	1	1	2	1	2	1	3	3	3	3	3	3	3	3	4	3	3	2	2	1	2	3	3	2	4	3	3	4	3	3	3	2	3	3	4	4	4	4	4	4	4	4	4	5	4	4	4	4
13	3	1	1	2	1	1	1	3	3	4	3	3	3	3	3	3	3	3	3	3	3	3	3	3	3	3	3	3	3	4	3	3	4	3	3	4	3	3	4	3	3	3	4	4	3	4	4	3	3
14	3	1	1	2	1	1	1	3	3	3	3	3	3	3	3	3	3	3	3	3	3	3	3	3	3	3	3	3	3	3	3	3	3	3	3	3	3	3	3	3	3	3	3	3	3	3	3	3	3
15	2	1	1	2	1	1	1	3	1	3	3	3	1	1	4	2	2	1	2	1	1	1	2	2	1	3	3	2	4	4	4	5	4	4	4	4	4	4	5	5	5	5	5	5	5	5	5	5	5
16	3	2	1	1	1	1	1	2	4	4	3	3	3	4	4	5	3	3	3	3	1	3	3	3	2	4	3	3	5	5	5	3	3	5	4	3	2	3	3	3	4	4	4	4	4	4	4	4	4
17	2	1	1	1	2	3	1	2	3	3	3	3	2	2	3	4	3	3	2	2	1	1	1	1	3	3	3	2	3	3	3	3	3	3	3	3	3	3	3	3	4	4	4	4	4	4	4	4	3
18	1	1	1	2	1	1	1	3	2	2	2	2	2	2	2	4	2	2	2	2	1	1	1	1	3	3	3	3	3	3	3	3	3	3	2	2	3	3	3	3	3	3	3	3	3	3	3	3	2
19	3	2	2	2	2	3	1	2	3	3	3	3	2	2	3	4	3	3	3	3	2	2	2	2	3	3	3	3	4	4	4	4	4	4	4	4	4	4	4	4	4	4	4	4	4	4	4	4	3
20	3	2	2	1	1	2	5	2	3	3	4	4	3	3	3	4	3	3	3	3	2	2	2	2	3	4	2	3	4	4	4	3	3	4	4	4	3	4	4	4	4	4	4	4	4	4	4	4	4
21	3	2	3	1	2	3	5	2	2	3	3	3	3	3	3	2	2	3	2	3	3	3	2	3	3	3	3	3	3	2	4	4	4	3	4	3	4	4	3	4	3	3	3	4	3	3	3	2	3
22	2	1	1	1	1	3	4	2	5	5	5	5	5	5	5	5	5	5	5	5	5	5	5	5	5	5	5	5	5	5	5	5	5	5	5	5	5	5	5	3	5	5	5	5	5	5	5	5	3
23	3	2	2	2	2	3	5	3	3	4	3	4	4	4	4	4	4	4	4	4	3	2	3	3	3	4	4	4	5	5	5	3	4	5	5	5	5	5	5	5	5	5	5	4	5	5	5	5	5
24	3	2	3	1	1	4	5	4	3	5	4	4	3	3	5	4	4	4	4	3	3	3	4	4	4	4	4	4	5	5	5	5	5	5	5	5	4	4	4	5	4	4	4	1	3	3	4	4	5
25	3	2	3	2	2	3	1	2	3	2	2	4	2	2	4	4	4	3	4	2	2	2	2	2	3	3	3	3	4	4	4	4	4	4	4	4	4	4	4	4	5	4	4	4	4	4	4	4	3
26	3	2	1	2	1	2	1	2	2	3	3	3	3	3	3	4	3	2	3	2	2	2	2	2	2	3	3	2	3	3	3	2	3	3	2	2	2	3	3	3	2	4	4	4	2	2	2	2	4
27	3	2	3	2	3	3	1	2	4	4	1	2	2	4	4	4	3	3	3	2	4	3	3	3	4	4	3	3	4	4	4	4	2	3	2	2	3	3	3	3	4	4	3	4	2	2	2	3	3
28	1	1	1	2	1	1	1	2	4	5	5	4	4	4	5	3	4	5	5	3	2	3	3	3	4	4	4	4	3	3	3	3	3	3	4	4	4	3	3	3	4	4	4	3	3	3	3	3	3
29	3	2	2	2	1	3	1	3	2	2	3	2	3	4	4	4	3	2	2	2	2	1	2	2	2	3	3	3	4	4	4	3	4	4	4	4	4	4	4	4	4	4	4	4	4	4	4	4	4
30	2	2	3	2	2	3	1	3	3	5	5	5	4	4	5	5	5	4	5	5	3	3	3	3	4	4	5	5	3	4	4	5	4	4	4	4	5	5	4	5	4	4	5	5	5	5	5	5	5
31	2	1	1	1	1	2	1	3	3	5	4	4	3	3	5	5	5	3	5	3	3	3	3	3	3	3	3	4	4	3	4	3	3	3	3	3	3	3	3	3	4	4	3	4	3	3	3	3	4
32	2	1	1	2	1	1	1	3	3	5	5	3	3	3	5	5	3	4	4	2	2	2	3	5	4	5	3	3	3	3	2	2	3	3	3	3	3	3	4	3	4	4	4	4	4	4	4	4	3
33	2	2	3	1	2	3	1	3	5	5	3	3	3	3	5	5	3	4	4	5	2	3	4	5	4	4	5	4	5	5	5	3	4	5	5	5	5	4	5	4	5	5	5	2	2	2	3	4	5
34	2	2	3	1	1	2	1	2	5	3	4	3	4	4	3	4	4	4	3	3	3	3	4	4	4	5	4	3	4	4	4	3	4	5	4	4	4	5	5	4	4	5	4	4	3	4	4	4	3
35	4	2	3	2	2	3	1	2	3	2	3	3	2	2	4	4	4	3	3	3	2	2	2	2	3	3	3	3	4	4	4	4	4	4	4	4	5	5	5	5	5	5	5	5	4	4	4	5	3
36	3	2	3	2	2	4	5	2	4	4	4	4	4	4	4	4	4	3	4	4	3	3	4	4	4	4	4	4	4	4	4	3	3	4	4	4	4	3	3	3	4	4	4	3	4	4	4	4	4
37	2	1	1	2	1	2	5	3	2	3	3	4	3	3	3	4	3	3	4	2	2	3	3	2	3	3	3	2	3	3	4	3	3	4	4	4	4	4	3	4	4	4	4	3	4	4	4	4	3
38	3	2	1	2	2	3	5	2	1	1	1	1	1	1	1	5	1	1	1	1	1	1	1	1	1	1	1	1	4	4	4	4	4	4	4	4	4	4	4	4	4	4	4	4	4	4	4	4	4
39	2	1	1	2	1	2	1	2	3	4	4	3	4	4	4	4	4	3	4	3	3	3	4	3	3	5	3	3	5	3	4	3	3	4	3	4	5	5	4	5	4	5	5	5	5	4	4	4	4
40	2	1	1	2	1	2	1	3	3	4	4	4	4	4	4	4	4	4	2	2	2	3	3	3	4	5	4	3	4	4	4	1	1	1	1	1	4	4	4	1	4	4	4	4	2	2	2	2	2
41	3	2	2	2	2	3	1	2	3	4	3	3	3	3	4	4	4	3	4	3	3	3	3	3	3	4	3	3	3	3	3	3	3	3	3	3	3	3	3	3	3	3	3	3	3	3	3	3	3
42	2	2	2	2	2	2	1	2	3	3	3	3	2	2	3	4	3	3	3	2	3	2	3	3	3	3	3	3	4	4	4	3	3	3	4	4	4	4	4	4	3	4	4	4	3	3	3	3	3
43	1	1	1	2	1	1	1	3	4	4	4	4	5	5	5	3	3	2	4	4	2	4	4	4	4	5	4	4	4	3	4	2	3	4	3	3	2	3	3	2	4	4	4	4	2	2	2	2	3
44	3	2	3	1	2	3	1	2	1	3	3	3	2	2	3	3	3	3	3	2	2	3	2	2	1	3	3	3	4	4	4	3	4	4	4	4	4	4	4	4	4	5	4	4	4	4	4	4	5
45	2	1	1	2	1	1	1	2	5	5	5	5	5	5	5	5	5	5	5	5	5	5	5	5	5	5	5	5	5	5	5	5	5	5	5	5	5	5	5	5	5	5	5	5	5	5	5	5	5
46	2	1	1	2	1	2	1	1	1	2	1	3	5	5	4	5	5	4	3	3	3	3	4	4	3	3	3	3	5	5	5	4	5	5	5	5	3	2	4	4	3	4	5	5	4	4	2	4	4
47	4	2	3	2	3	4	1	2	2	3	4	4	3	4	4	4	5	3	4	4	3	3	4	4	4	4	4	4	5	5	5	5	4	4	4	5	5	5	5	5	5	5	5	5	5	5	5	5	5
48	2	1	1	1	1	3	1	3	3	5	4	3	3	4	3	4	3	3	4	3	4	3	4	4	3	3	3	3	4	3	4	4	4	4	4	3	2	2	3	2	4	4	4	3	4	3	3	4	4
49	3	2	3	2	3	3	1	2	4	4	4	4	4	4	4	4	4	4	4	3	3	3	3	3	3	3	3	4	4	4	4	4	4	4	4	4	4	4	4	4	3	3	3	3	3	3	3	4	3
50	2	1	1	1	1	2	1	3	2	2	2	2	2	2	3	3	2	2	2	2	2	2	2	2	3	3	2	2	3	3	3	3	3	3	3	2	3	3	3	3	3	2	2	2	3	3	3	3	2
51	2	1	1	1	1	2	1	3	4	4	4	4	3	3	5	3	4	3	4	3	3	3	2	2	3	4	4	2	4	3	5	3	3	2	4	4	3	3	3	2	4	4	5	5	1	2	4	4	4
52	2	1	1	2	1	2	1	2	4	4	3	3	4	4	3	3	2	2	3	2	4	3	2	2	1	5	3	3	5	4	4	2	2	3	4	3	1	1	3	2	4	4	3	2	1	3	2	3	3
53	4	2	1	1	2	2	1	2	2	4	4	4	4	4	5	3	5	3	5	4	3	3	4	4	4	5	4	4	5	4	4	4	4	4	4	4	4	4	4	4	4	4	4	4	4	4	4	4	4
54	3	2	2	2	2	3	1	2	4	4	4	4	4	4	5	5	4	4	3	3	3	2	4	4	4	4	4	4	5	5	5	5	5	5	5	5	2	1	1	1	3	3	2	3	4	5	5	4	4
55	2	1	1	2	1	2	1	2	3	4	3	3	4	4	3	4	2	4	3	2	1	4	2	2	2	4	3	3	5	4	4	4	4	4	4	4	3	3	3	3	5	5	5	5	4	4	4	4	4
56	2	1	1	2	1	3	1	2	4	4	4	4	4	4	5	4	4	4	4	3	3	3	4	4	4	4	4	3	4	4	4	3	3	4	4	4	3	3	3	2	4	4	4	4	4	4	4	5	5
57	3	2	1	2	1	2	1	2	3	4	3	3	2	3	4	3	3	3	3	2	2	2	3	3	3	3	3	3	3	3	3	3	3	3	3	3	3	3	3	3	3	4	3	3	3	3	3	3	3
58	1	1	1	1	1	3	1	1	3	3	2	3	4	4	4	5	3	2	2	3	4	2	2	3	4	4	2	2	3	2	2	1	1	1	1	1	1	1	3	1	3	3	3	3	1	2	3	2	3
59	2	1	1	2	1	2	1	3	2	4	3	2	3	3	4	4	4	4	4	2	1	2	3	4	2	3	3	2	4	4	4	4	4	4	4	4	2	2	3	2	4	4	4	4	4	4	4	4	4
60	1	1	1	2	1	1	1	2	3	4	3	3	3	2	4	3	3	3	3	2	4	3	4	4	3	4	3	3	5	5	5	5	5	5	5	5	5	3	3	4	5	5	5	5	5	5	5	5	3
61	2	1	1	2	1	1	1	3	3	3	3	3	3	3	3	3	3	3	3	3	3	3	3	3	3	3	3	3	4	4	4	2	2	4	4	3	3	3	4	3	4	4	4	5	3	3	3	3	5
62	2	1	1	2	1	2	1	2	3	3	3	3	3	3	3	3	3	3	3	3	3	3	3	3	3	3	3	3	3	3	3	3	3	3	3	4	3	3	3	3	3	3	3	3	3	3	3	3	3
63	1	1	1	2	1	1	1	3	3	3	3	3	4	4	4	4	3	3	4	3	4	4	4	4	4	4	3	3	4	4	4	4	3	4	4	4	4	4	4	4	4	4	4	4	4	4	4	4	4
64	2	1	1	1	1	1	1	3	3	3	3	3	3	3	3	4	2	3	2	3	2	3	3	3	3	3	3	2	4	4	4	4	4	4	4	4	4	4	4	4	4	4	4	4	4	4	4	4	4
65	3	1	1	2	1	1	1	3	3	3	3	3	3	3	3	3	3	4	4	3	4	3	3	4	4	3	4	3	4	4	3	3	4	4	3	4	3	4	4	3	4	3	4	4	3	4	4	4	3
66	2	1	1	2	1	1	1	2	3	5	3	3	2	3	3	5	3	3	3	2	3	2	3	3	3	5	3	3	5	5	5	5	3	3	2	2	3	3	5	5	5	5	5	3	5	5	3	5	3
67	1	1	1	2	1	1	1	2	3	3	3	4	4	4	5	5	5	4	4	4	3	4	4	4	4	4	4	4	5	5	5	5	5	4	4	4	5	5	4	4	4	4	5	4	4	4	4	4	4
68	1	1	1	2	1	2	1	3	4	4	3	3	3	3	4	4	3	3	3	3	4	4	4	4	4	4	4	4	3	3	4	4	4	4	4	4	4	3	3	4	4	4	4	4	4	4	4	4	4
69	2	1	1	2	1	1	1	2	1	3	3	2	2	2	3	2	2	3	2	1	1	2	2	2	1	3	2	1	3	3	3	3	3	4	3	3	2	2	3	3	4	4	4	4	2	2	3	3	3
70	2	1	1	2	1	1	1	3	3	3	3	3	3	3	5	4	3	3	3	3	1	1	2	3	1	3	3	2	5	5	5	5	4	5	4	3	3	4	4	3	4	4	4	4	4	4	4	4	3
71	3	1	1	2	1	1	1	3	3	4	3	3	4	4	3	4	3	3	3	3	3	3	3	3	4	4	3	3	3	3	3	3	3	4	3	4	4	3	3	3	4	4	4	3	3	4	3	4	3
72	1	1	1	2	1	1	1	3	2	2	3	3	2	2	3	4	4	3	2	2	1	2	2	2	3	2	2	2	4	4	4	3	3	3	4	3	4	4	4	4	3	4	4	4	3	3	3	4	3
73	2	1	1	2	1	2	1	2	3	4	4	4	4	4	4	5	5	4	4	2	2	3	3	4	4	4	4	3	4	3	3	2	3	3	4	4	4	4	4	4	4	4	4	4	2	1	1	1	2
74	2	1	1	2	1	1	1	3	3	4	4	3	3	3	3	3	4	2	3	3	1	2	3	2	3	4	3	2	3	4	4	3	4	4	4	5	4	4	4	3	4	5	5	4	5	5	5	5	4
75	3	2	3	1	2	4	1	1	4	4	4	4	3	3	4	5	3	3	3	3	4	4	3	3	3	3	3	3	3	3	3	3	3	3	3	3	3	3	4	3	4	4	3	3	3	3	3	3	3
76	2	1	1	2	1	1	1	3	4	4	4	3	4	4	5	5	3	3	3	3	3	3	4	4	4	4	4	4	4	3	3	3	4	3	3	4	3	2	3	2	4	4	2	3	1	1	4	1	3
77	3	1	1	2	1	1	1	3	3	4	3	3	3	3	3	3	3	3	3	3	3	3	3	3	3	3	3	3	3	3	3	3	3	3	3	3	3	3	3	3	4	4	3	4	4	4	4	4	4
78	2	2	2	2	2	2	5	2	4	3	4	4	4	3	4	3	3	3	3	4	3	3	3	3	4	3	4	4	3	3	3	3	3	2	2	2	2	2	2	3	3	3	4	3	3	3	3	2	3
79	1	1	1	2	1	1	1	3	4	4	5	4	5	5	5	5	5	5	5	5	5	5	5	5	5	5	5	5	5	5	5	5	5	5	5	5	5	5	5	5	5	5	5	5	5	5	5	5	5
80	4	2	3	2	3	3	1	2	3	2	2	3	4	4	5	4	4	4	3	2	1	3	2	2	1	3	3	3	5	5	5	5	5	4	4	4	4	5	4	4	5	5	5	5	4	4	4	4	5
81	3	2	2	2	2	3	1	2	4	4	4	3	3	3	2	4	3	3	3	2	3	3	3	3	2	4	3	3	3	3	3	3	2	2	3	3	2	3	3	2	3	4	4	3	4	4	4	4	4
82	3	1	1	1	1	1	1	3	2	3	4	4	4	4	4	5	2	4	4	4	1	2	1	2	1	4	4	3	4	4	4	3	4	4	4	2	2	2	4	4	4	4	4	4	4	4	4	4	4
83	2	2	1	1	1	2	1	2	5	5	5	5	5	5	5	5	5	4	5	5	4	5	4	4	5	5	5	5	5	5	5	5	4	5	5	5	4	4	5	5	5	5	5	5	5	5	5	5	4
84	1	1	1	2	1	1	1	3	4	4	3	3	4	4	4	3	2	1	4	2	1	3	2	2	2	5	5	4	4	4	4	4	4	4	4	4	4	4	4	4	4	4	4	4	4	4	4	4	4
85	3	1	1	2	1	1	1	2	3	3	3	3	3	2	4	4	4	2	4	4	4	3	2	4	4	4	4	4	4	4	4	3	3	3	3	3	3	3	3	3	3	3	3	3	2	2	3	4	4
86	2	1	1	2	1	2	1	2	3	3	3	3	3	3	3	3	3	3	3	3	3	3	3	3	3	3	3	3	3	3	3	3	3	3	3	3	3	3	3	3	3	3	3	3	3	3	3	3	3
87	2	2	2	1	1	2	1	2	4	5	5	3	3	2	3	2	3	3	3	3	4	3	3	3	3	3	3	4	5	5	5	5	5	5	5	5	2	3	5	2	2	3	3	3	5	5	5	5	3
88	2	2	2	2	1	2	1	2	3	4	2	3	3	3	4	4	4	3	3	3	3	1	3	3	3	3	3	3	3	4	4	4	4	4	4	4	4	4	4	5	4	5	5	4	3	4	4	4	4
89	2	1	1	2	1	1	1	3	3	3	2	2	4	2	5	5	4	4	3	2	2	2	3	3	3	3	3	3	3	3	3	4	3	2	3	3	3	4	4	2	4	4	4	3	3	3	4	4	5
90	2	1	1	2	1	1	1	2	3	3	3	4	4	4	4	3	4	4	4	2	4	1	3	3	4	4	4	4	4	4	4	4	4	4	4	4	4	4	4	4	4	4	4	4	4	4	4	4	4
91	2	1	1	2	1	1	1	2	4	4	4	4	4	4	4	4	4	4	4	4	4	3	3	4	3	3	4	4	4	4	4	4	4	4	4	4	4	4	4	4	4	4	4	4	4	4	4	4	4
92	2	1	1	1	1	1	1	2	4	4	4	4	4	4	4	4	4	4	4	4	4	4	4	4	4	4	4	4	5	5	5	5	5	5	5	5	5	5	5	5	5	5	5	5	5	5	5	5	5
93	2	1	1	2	1	1	1	2	4	5	5	4	5	5	5	4	4	4	4	3	4	4	5	4	4	5	4	3	5	5	5	5	5	5	5	5	5	5	5	5	4	5	4	5	5	5	5	5	4
94	2	1	1	2	2	2	1	3	3	3	2	2	2	2	3	4	3	2	2	2	3	3	2	2	3	3	3	3	3	3	3	2	2	2	3	3	3	3	3	3	3	3	3	3	3	4	4	4	3
95	4	2	3	2	3	4	1	2	3	4	4	4	4	4	4	4	4	4	4	4	4	4	4	4	3	3	4	4	3	3	4	3	4	4	4	4	4	4	4	4	4	4	4	4	3	3	4	4	4
96	1	1	1	2	1	1	1	3	2	2	2	2	2	2	2	4	2	2	2	1	1	2	2	2	2	2	2	2	3	3	3	3	3	3	3	3	3	3	3	3	3	3	3	3	3	3	3	3	2
97	3	1	1	2	2	2	6	3	3	3	3	3	3	3	3	3	3	3	3	3	2	2	2	2	2	2	2	2	3	3	3	3	3	3	2	3	2	2	2	3	3	3	3	3	3	3	3	3	3
98	4	2	3	2	3	4	1	2	4	4	4	4	4	4	3	4	4	4	4	4	4	3	3	3	3	3	3	3	4	4	4	4	4	4	4	3	3	3	4	4	4	4	4	4	3	3	3	4	3
99	4	2	3	1	3	4	1	2	3	3	4	3	4	2	3	2	2	3	2	2	1	1	2	2	1	3	3	2	1	1	1	1	1	1	1	1	1	2	2	1	3	1	1	1	2	2	2	2	2
100	1	1	1	2	1	1	1	2	5	5	5	5	5	5	4	5	3	4	4	4	5	5	3	4	5	5	4	3	4	4	4	3	4	4	4	3	2	2	3	2	4	4	4	4	2	3	3	4	4
101	2	2	2	2	1	1	1	3	4	4	3	3	4	4	4	4	3	3	3	4	4	3	3	3	4	4	3	3	4	3	3	3	4	3	3	3	4	4	4	4	4	4	4	4	3	2	2	2	4
102	2	2	2	2	1	1	1	2	4	4	4	4	4	5	4	4	4	4	5	4	4	4	5	4	4	5	4	5	4	5	4	4	5	4	4	4	5	4	4	5	5	4	5	4	5	4	4	5	5
103	1	1	1	2	1	1	1	2	3	4	2	4	4	4	4	4	3	4	4	4	2	2	2	4	4	4	3	3	3	4	4	4	4	4	4	4	3	3	3	3	4	4	4	4	4	4	4	3	4
104	2	1	1	2	1	1	1	3	3	4	3	3	3	3	4	4	3	4	4	3	3	3	3	4	3	4	3	2	3	3	3	3	3	4	4	4	4	4	4	4	4	3	3	3	4	4	4	4	4
105	4	2	3	2	4	4	2	2	4	4	3	3	3	4	4	4	4	3	3	4	3	4	4	4	3	3	4	3	4	4	3	3	4	3	4	3	4	3	4	4	5	5	5	4	4	3	4	3	4
106	3	2	3	2	3	3	2	2	4	4	4	4	5	5	3	4	4	4	4	4	4	4	4	4	4	4	4	4	4	5	4	4	4	4	4	5	4	5	4	4	4	5	5	5	5	5	5	5	5
107	4	2	4	2	2	3	2	2	4	4	4	4	4	4	4	4	4	3	4	4	4	4	4	4	4	3	3	4	4	4	4	4	4	4	4	4	4	4	4	4	4	4	4	4	4	4	4	4	4
108	3	2	3	2	1	1	2	3	2	4	4	2	2	2	3	4	3	3	3	2	2	2	3	4	2	2	3	3	4	4	4	3	4	4	4	4	4	4	4	4	4	4	4	4	4	4	4	4	4
109	3	2	3	1	3	3	2	3	3	3	3	3	3	3	4	4	4	3	4	4	3	3	3	3	3	3	4	4	3	3	3	3	3	3	3	3	3	3	3	4	4	4	4	4	3	3	3	3	3
110	1	1	1	2	1	1	5	3	2	4	4	4	4	4	4	4	3	4	4	3	2	3	4	4	4	4	4	3	3	3	3	3	3	4	3	4	4	4	3	3	3	4	3	4	3	3	3	3	3
111	3	2	4	2	3	3	1	2	3	3	2	3	2	3	2	4	3	2	3	3	4	3	3	4	3	2	3	3	4	4	4	4	4	4	5	5	5	4	4	5	4	5	5	5	5	5	5	5	5
112	4	2	3	1	4	4	1	2	3	3	3	3	3	3	4	4	4	3	4	3	4	3	3	4	4	4	4	4	4	4	3	4	3	4	3	4	4	3	4	3	3	4	4	4	3	3	3	3	4
113	3	2	3	1	3	4	3	2	4	4	4	4	4	4	3	3	3	3	3	3	4	4	3	4	3	4	3	3	3	3	4	3	4	3	4	3	4	4	4	3	4	3	4	4	4	3	4	3	4
114	2	3	2	2	1	2	1	3	4	4	3	4	3	3	3	2	3	4	4	4	4	3	3	3	2	3	3	2	4	3	3	3	4	3	4	3	3	2	3	3	4	3	3	4	3	4	4	4	3
115	3	2	3	1	2	3	1	3	3	3	3	3	3	3	4	3	4	3	3	3	3	4	3	3	4	3	4	3	3	3	3	3	3	4	3	4	3	4	3	3	3	3	3	3	3	3	3	3	3
116	4	2	3	1	4	4	1	3	2	3	4	3	4	3	3	3	4	4	4	3	4	4	4	3	3	4	3	3	4	3	4	3	4	4	4	3	4	3	4	3	3	4	4	3	4	4	5	4	4
117	4	2	4	1	3	3	5	3	3	3	3	3	2	2	3	3	2	3	3	2	2	2	3	2	3	2	3	3	3	4	4	3	4	4	4	4	4	4	4	4	5	5	4	4	4	4	4	4	3
118	2	1	1	2	1	3	5	3	3	3	3	3	3	3	3	3	3	3	3	3	3	3	3	3	3	3	3	3	3	3	3	3	3	3	3	3	3	3	3	3	3	3	3	3	4	3	4	3	3
119	3	2	3	1	2	3	5	2	3	3	3	3	3	3	3	3	3	3	3	3	3	3	3	3	3	3	3	3	3	3	3	3	3	3	3	3	3	3	3	3	3	3	3	3	3	3	3	3	3
120	3	2	4	1	2	3	1	2	4	4	4	4	3	4	4	4	4	3	4	3	3	2	3	2	3	4	4	4	4	3	3	4	4	4	4	4	4	4	4	4	2	2	3	2	3	4	3	4	2
121	3	2	3	2	2	3	1	3	3	3	4	3	3	3	4	4	4	4	4	3	3	3	3	3	3	4	4	4	4	4	4	4	4	4	4	4	4	4	4	4	4	4	4	4	4	4	4	4	3
122	3	2	2	1	2	3	1	2	3	3	3	3	4	3	4	4	3	3	3	3	2	3	3	3	3	3	3	3	2	3	3	2	2	2	2	2	3	2	3	2	3	4	4	3	4	4	4	4	3
123	3	2	2	2	2	3	4	2	4	4	4	4	4	4	3	4	3	3	4	3	3	3	4	4	4	3	3	3	3	4	4	3	4	4	4	3	3	4	4	5	3	4	5	5	4	3	4	3	3
124	2	1	1	2	1	1	4	2	3	3	3	3	4	3	4	4	3	4	4	4	3	3	3	4	2	4	4	4	5	4	4	4	4	4	4	4	4	4	4	3	4	4	4	4	4	4	5	4	4
125	4	2	3	2	3	4	4	2	4	3	4	4	4	4	4	3	3	3	4	4	4	4	4	4	4	4	3	4	4	4	4	4	4	4	3	4	4	4	4	3	4	4	4	4	4	4	4	4	4
126	2	1	1	1	1	1	1	3	3	4	3	3	4	3	3	4	3	3	3	3	2	2	3	3	2	3	3	3	3	4	4	2	3	3	3	3	2	2	3	2	3	4	4	3	4	4	3	4	4
127	4	2	3	2	3	4	1	3	4	4	4	4	4	3	4	5	4	4	4	2	3	3	3	3	2	4	4	3	2	2	2	2	2	2	2	2	2	2	3	2	3	2	2	2	3	4	4	4	4
128	4	2	4	1	3	4	1	2	4	4	3	3	4	4	4	3	3	3	3	3	2	3	3	3	3	4	3	2	3	3	3	3	3	2	2	2	2	3	3	3	3	3	3	3	3	2	2	3	3
129	3	2	3	2	2	3	1	2	3	3	3	2	2	3	3	3	3	3	4	3	4	3	3	3	3	4	3	3	3	3	3	3	3	3	3	3	3	3	3	3	3	3	3	3	3	3	3	3	3
130	3	2	3	1	2	3	1	2	2	3	3	2	2	2	3	4	3	3	3	3	2	2	2	2	1	3	2	2	4	4	4	4	3	4	4	4	3	4	4	3	4	4	4	4	4	4	4	3	4
131	3	2	2	2	2	3	1	2	3	3	3	3	2	3	4	3	4	3	4	4	3	4	4	4	4	3	3	4	4	4	4	4	4	4	4	4	4	4	4	3	4	4	4	4	3	4	4	4	4
132	4	2	3	2	4	4	1	3	3	4	3	4	3	3	4	4	4	3	4	3	3	3	4	4	4	4	3	3	3	3	3	2	2	2	2	2	2	2	3	2	3	3	3	3	3	3	3	3	3
133	2	1	1	1	1	3	1	2	4	4	4	4	4	4	4	4	4	4	4	4	3	4	4	4	3	4	4	3	5	5	5	4	4	5	4	4	5	4	4	4	5	5	4	5	5	5	5	5	4
134	3	2	3	1	3	3	1	2	3	4	3	3	3	3	4	4	3	3	3	3	2	2	3	3	2	3	3	3	3	3	3	3	3	3	4	3	3	3	2	3	3	3	2	3	3	3	3	3	3
135	4	2	2	2	3	4	1	3	2	3	3	3	3	4	5	5	4	4	4	3	3	3	4	3	4	4	4	3	2	3	2	2	2	2	2	2	2	2	3	3	3	3	3	3	3	4	4	4	3
136	4	2	3	2	3	4	3	2	4	4	4	4	4	4	5	5	5	5	5	4	4	4	4	4	4	4	4	4	4	5	4	3	3	3	3	4	3	4	4	4	4	5	4	4	5	5	5	5	4
137	4	1	3	2	3	3	3	2	5	4	3	4	4	4	4	4	4	4	4	4	3	3	3	3	3	4	3	4	4	4	4	3	4	4	4	4	4	4	5	4	4	4	4	5	4	5	5	4	4
138	3	2	1	1	2	3	3	3	3	3	3	3	3	3	3	4	3	3	3	3	3	3	3	3	3	3	3	3	4	4	4	3	3	4	4	4	3	3	3	3	4	4	4	4	3	4	4	4	4
139	2	2	1	2	1	1	3	2	3	3	3	3	4	4	3	4	3	3	3	3	3	3	3	3	3	3	3	3	3	3	3	3	3	3	3	3	3	3	3	3	3	3	3	3	3	3	3	3	3
140	4	2	2	2	3	3	1	3	3	4	4	4	3	2	3	2	3	2	2	2	2	1	2	2	2	2	3	3	3	3	3	3	3	3	3	2	2	2	2	2	3	4	4	4	4	4	4	4	4
141	4	2	3	1	4	4	1	2	4	3	3	3	3	4	4	4	4	4	4	4	3	4	4	4	4	4	4	4	4	4	4	4	3	4	4	4	4	4	4	4	4	4	4	4	4	4	4	4	4
142	2	1	1	1	1	2	1	2	4	4	4	3	3	3	4	3	3	3	4	2	3	4	2	3	2	5	3	2	4	4	4	4	5	4	4	5	5	4	5	4	4	3	4	4	2	2	1	3	3
143	4	2	3	2	3	3	5	2	3	4	4	3	4	3	4	4	4	3	4	3	3	2	3	3	3	3	3	3	4	4	4	3	3	3	4	3	3	3	4	3	4	5	4	4	3	3	4	4	3
144	4	2	1	2	4	4	6	3	3	3	3	4	3	4	3	4	4	4	4	3	3	2	3	3	2	3	3	3	3	4	4	3	3	4	4	4	3	4	3	3	4	4	4	4	3	3	4	4	3
145	3	2	3	1	2	3	6	2	3	3	3	3	3	3	4	4	4	3	4	3	2	3	3	4	3	3	3	3	4	4	4	4	4	4	4	4	4	4	4	4	4	4	4	4	4	4	4	4	4
146	4	2	2	2	1	2	6	3	1	1	3	2	4	5	5	3	2	1	4	3	1	1	2	2	1	4	3	2	4	4	5	5	5	5	4	2	2	4	4	2	5	5	5	5	4	4	3	3	4
147	1	1	1	2	1	1	1	2	3	4	3	4	5	5	3	4	4	4	4	4	3	4	4	4	4	5	5	5	3	3	3	3	3	4	4	3	4	2	3	3	3	3	4	3	4	4	4	4	4
148	2	1	1	1	1	1	1	3	3	3	3	3	3	3	3	4	4	3	3	2	2	3	3	3	3	3	3	3	4	4	4	3	3	3	4	4	4	3	4	4	4	5	4	4	4	5	5	4	4
149	3	2	3	1	1	3	1	2	1	1	1	1	1	1	1	1	1	1	1	1	1	1	1	1	1	1	1	1	2	2	2	2	2	2	2	2	2	2	2	2	2	2	2	2	2	2	2	2	2
150	3	2	3	1	2	3	1	3	3	4	3	3	3	3	4	4	4	3	3	3	3	3	3	4	4	4	3	3	4	3	3	3	3	3	3	3	3	3	3	3	4	4	4	4	3	3	3	3	4
151	4	2	3	1	4	4	1	2	3	4	4	4	4	3	4	4	4	4	4	3	3	3	3	3	3	4	4	4	3	3	4	3	4	3	4	4	4	4	4	4	4	4	4	4	4	4	4	4	4
152	3	2	4	1	2	3	5	2	3	3	3	4	3	4	4	4	3	3	4	4	2	3	3	3	4	4	3	3	4	4	4	4	4	4	4	3	4	4	4	4	4	4	4	3	4	4	4	4	4
153	3	2	3	2	1	2	5	2	4	5	4	4	4	4	4	4	5	3	4	4	3	3	4	3	4	4	4	4	3	3	3	3	3	4	3	3	3	3	3	3	3	4	3	3	3	3	3	3	3
154	3	2	4	1	2	4	5	2	3	4	4	4	3	3	4	4	4	3	4	4	3	3	3	4	4	4	3	4	3	4	4	4	3	4	4	4	4	4	4	4	3	3	4	3	3	4	4	4	4
155	3	2	2	2	1	3	5	2	3	3	3	4	4	4	3	3	4	3	3	4	3	3	4	4	4	3	4	4	4	4	4	5	4	5	4	4	4	4	4	4	4	4	4	4	4	5	5	5	5
156	4	2	3	2	4	4	1	3	4	4	3	3	4	3	3	4	4	3	3	3	4	3	4	4	4	4	4	3	4	4	4	3	3	3	3	3	3	3	3	4	4	4	4	4	3	4	4	4	4
157	3	2	1	1	1	2	1	2	4	4	4	4	4	3	4	4	3	3	4	3	4	4	4	3	4	4	4	3	4	4	4	4	3	3	3	3	3	3	4	3	4	4	4	4	4	4	4	4	4
158	3	2	1	2	2	2	5	3	3	3	3	3	4	3	4	4	3	3	3	2	2	2	3	3	3	4	3	3	3	3	3	2	3	3	3	3	3	3	3	3	4	4	4	3	3	3	3	3	3
159	2	1	1	2	1	2	1	2	3	3	3	3	3	3	4	3	3	3	3	3	2	3	3	3	2	4	3	3	3	3	4	2	2	2	2	2	4	3	4	3	4	4	4	4	4	4	4	4	4
160	4	2	3	2	3	3	1	2	3	5	3	3	4	4	5	5	3	5	3	3	2	3	3	2	3	3	3	3	5	5	5	4	4	4	4	4	4	4	3	4	5	5	5	3	4	4	4	4	4
161	3	2	3	2	2	3	1	3	3	4	2	5	5	5	5	5	5	4	5	5	3	4	4	5	3	5	5	5	5	5	5	4	5	5	4	5	5	5	5	5	4	4	5	5	5	5	4	5	5
162	2	2	1	1	1	1	3	2	3	3	3	3	4	4	3	4	3	3	3	3	2	3	3	3	3	4	3	3	3	3	3	3	3	3	3	3	3	4	4	3	4	4	4	4	4	4	3	4	4
163	1	1	1	1	1	1	1	3	4	4	4	4	4	4	4	4	4	4	4	4	4	4	4	4	4	4	4	4	4	4	4	4	4	4	4	4	4	4	4	4	4	4	4	4	4	4	4	4	4
164	2	2	2	2	2	2	1	2	4	4	4	4	3	4	4	4	4	4	4	3	3	3	4	4	3	3	3	4	3	3	3	3	3	4	4	3	4	3	3	4	4	4	4	4	3	3	3	4	3
165	3	2	2	1	3	4	1	2	4	4	4	4	4	4	4	4	4	4	4	4	4	4	4	4	4	4	4	4	4	4	4	3	3	4	3	3	3	4	4	4	3	3	3	3	4	3	4	4	4
166	3	2	2	1	3	3	1	1	4	4	4	4	4	4	4	4	4	4	4	4	4	4	4	4	4	4	4	4	3	3	3	3	3	3	3	3	3	3	3	3	3	3	3	3	3	3	3	3	3
167	3	2	3	1	3	3	1	2	3	3	3	4	3	4	4	4	4	4	4	3	4	4	3	4	3	3	3	4	3	3	3	2	2	3	3	3	4	3	4	3	3	3	3	4	4	4	2	3	4
168	2	1	1	2	2	2	1	2	3	3	3	3	3	3	3	3	3	4	3	3	3	4	4	4	3	3	3	4	4	4	3	4	3	3	2	2	2	3	3	4	3	4	3	3	4	4	3	4	3
169	2	1	1	2	1	2	1	3	3	4	4	3	4	4	5	5	3	3	4	4	3	3	3	3	3	4	3	3	5	4	5	4	3	4	4	4	4	4	4	4	4	4	4	4	3	3	3	3	4
170	2	2	2	1	2	3	1	2	4	3	3	2	4	4	4	4	3	3	3	3	3	2	2	2	2	3	2	2	2	2	2	2	2	2	2	2	2	2	3	2	3	3	3	3	2	2	2	2	3
171	3	1	1	2	2	3	1	2	4	3	3	2	3	3	4	4	3	3	3	3	2	2	2	2	3	4	3	3	4	3	3	3	4	4	4	4	4	4	4	4	4	4	4	4	4	4	4	4	3
172	2	1	1	2	1	2	1	2	4	4	3	3	3	3	3	4	4	3	3	3	3	2	3	2	3	4	3	3	3	3	3	2	2	2	3	3	3	3	4	2	3	3	2	3	3	2	2	3	3
173	3	2	3	1	3	3	1	2	4	4	2	3	3	3	3	4	3	4	3	3	3	3	3	3	3	4	3	3	5	4	4	3	3	3	4	4	5	4	4	4	4	4	4	4	4	4	3	4	4
174	4	2	3	1	3	4	1	2	3	4	3	4	4	4	5	5	4	4	4	4	3	3	4	3	3	4	4	4	4	4	4	3	4	4	4	4	4	4	4	3	4	4	4	4	3	3	3	4	4
175	2	1	1	2	1	2	1	2	3	3	3	2	4	4	4	4	3	3	3	4	2	2	2	3	3	4	3	3	3	4	3	3	4	4	4	4	4	4	4	3	3	4	4	4	3	4	4	3	3
176	3	2	2	1	2	3	1	2	3	2	2	2	3	3	4	4	3	2	2	3	2	1	1	2	3	3	3	3	3	3	3	2	3	2	3	3	3	3	3	3	3	3	3	3	2	3	3	3	3
177	1	1	1	1	1	1	1	3	4	2	3	2	3	3	4	4	3	2	1	2	1	1	1	1	3	2	2	2	5	4	4	4	3	4	3	4	4	4	4	3	4	4	4	4	3	4	4	4	4
178	2	2	3	1	2	3	1	2	4	4	3	3	4	4	4	4	2	3	2	3	2	2	2	2	3	3	3	2	3	3	3	2	2	2	2	2	2	2	2	2	3	3	3	3	2	2	2	2	2
179	2	2	2	2	1	3	3	2	4	4	4	4	4	4	4	4	5	4	5	3	3	3	4	4	4	4	4	4	4	4	4	3	3	3	4	4	3	4	4	4	4	4	4	4	4	4	4	4	4
180	4	2	2	1	2	4	3	2	3	3	3	3	4	4	4	4	4	4	4	3	3	4	4	4	3	3	4	4	4	4	4	4	3	3	4	4	4	4	4	3	4	4	4	4	4	4	4	4	3
181	4	2	3	1	3	4	3	2	3	3	3	4	5	5	4	4	3	4	4	3	3	3	3	3	3	4	4	4	5	4	4	4	4	4	4	5	5	5	5	4	4	4	4	4	5	5	5	4	4
182	2	1	1	2	1	2	3	2	4	4	2	3	3	3	4	4	3	3	3	3	3	3	4	4	3	4	3	3	3	3	3	3	4	4	3	3	3	3	3	3	4	4	4	3	3	3	3	3	3
183	4	2	3	2	3	4	1	2	3	4	3	3	4	4	4	4	3	3	3	3	3	3	3	4	3	3	3	3	4	4	4	3	2	3	4	4	4	4	3	3	4	4	4	4	3	3	3	4	2
184	3	1	1	1	2	3	3	2	3	3	3	3	3	3	4	4	4	4	4	3	3	3	2	2	3	3	3	3	4	4	4	4	3	3	3	3	3	3	3	4	4	4	4	4	4	4	4	4	4
185	3	2	2	1	2	3	3	2	4	4	4	4	3	3	3	5	4	3	3	3	2	3	4	4	5	4	3	4	4	3	3	4	4	5	4	4	4	4	4	4	4	4	4	4	4	4	4	4	4
186	4	2	3	1	3	3	3	2	3	3	3	3	3	3	4	4	4	3	4	3	4	4	4	3	3	4	4	4	4	4	4	4	3	4	3	4	4	4	4	3	5	5	4	5	4	4	3	3	4
187	3	2	4	1	2	2	1	2	4	4	3	3	3	3	4	4	4	4	4	3	3	3	3	3	3	4	3	3	3	3	3	2	2	2	2	2	2	2	2	2	2	2	2	2	3	3	3	3	2
188	4	2	3	1	3	4	1	1	3	3	3	3	4	4	4	4	3	3	3	3	2	2	2	2	2	3	3	3	3	3	3	3	4	4	4	4	4	4	4	4	4	4	4	4	3	4	4	4	4
189	2	2	2	1	1	2	1	2	3	3	3	3	4	4	4	4	3	3	3	3	3	3	2	2	3	3	3	3	4	4	4	3	3	3	3	4	4	4	4	4	4	4	4	4	4	4	4	4	4
190	1	1	1	2	1	1	1	3	4	3	4	3	4	4	4	4	3	3	2	3	2	3	2	2	3	3	3	3	2	2	2	2	2	2	2	2	2	2	2	2	2	2	2	2	2	2	2	2	2
191	3	2	2	2	2	3	1	2	3	3	3	4	3	4	3	4	3	3	4	3	4	3	3	3	4	4	3	3	3	3	4	3	3	4	4	4	4	3	3	4	3	3	4	3	3	3	3	3	4
192	2	1	1	2	2	3	1	2	3	3	3	3	4	3	3	4	4	3	3	3	3	4	3	3	4	3	3	3	3	3	4	3	3	4	3	3	4	4	3	4	3	3	34	3	3	4	3	3	4
193	3	1	1	1	2	3	1	2	3	3	3	3	3	3	3	3	4	3	4	4	4	3	4	4	3	4	3	4	3	3	3	3	4	3	4	4	4	3	3	3	3	3	3	3	3	3	3	3	3
194	3	2	3	1	3	4	1	2	3	3	3	3	3	3	4	4	4	3	3	4	3	4	3	3	3	4	3	3	3	4	3	3	3	4	3	3	4	3	4	3	3	4	3	4	3	4	4	4	3
195	3	2	2	2	3	3	1	2	4	4	3	4	4	3	4	4	4	3	3	4	3	3	3	4	3	3	4	3	3	4	3	3	4	3	3	3	4	3	3	3	4	3	3	4	3	3	3	4	3
196	4	2	2	2	3	4	1	2	3	3	2	3	2	2	3	3	2	3	3	2	3	3	3	2	2	3	2	3	2	2	3	3	3	2	3	3	3	3	2	3	2	2	2	2	2	2	2	3	3
197	2	1	1	2	1	2	1	2	4	4	4	4	4	4	4	3	4	4	4	3	3	4	3	3	3	4	3	4	4	3	3	3	4	3	3	2	3	3	4	3	3	4	3	3	3	3	4	3	4
198	2	1	1	2	2	3	5	2	2	2	3	3	2	3	3	3	3	3	3	2	2	3	2	3	2	3	3	3	3	3	3	3	3	3	2	2	2	2	3	2	2	2	2	2	2	3	2	2	2
199	4	2	3	2	4	4	1	1	4	4	4	4	4	4	4	4	4	4	4	4	4	4	4	4	4	4	4	4	4	4	4	4	4	4	4	4	4	4	4	4	4	4	4	4	4	4	4	4	4
200	1	1	1	1	1	1	1	3	3	3	3	3	3	3	3	3	3	3	3	3	3	3	3	3	3	3	3	3	3	3	3	3	3	3	3	3	3	3	3	3	3	3	3	3	3	3	3	3	3
201	2	2	2	2	2	3	1	2	3	3	3	3	3	3	4	4	4	3	4	4	4	4	4	3	4	4	4	4	3	3	3	3	3	3	3	3	3	3	3	3	3	3	3	3	3	3	3	3	3
202	4	2	2	1	3	3	1	2	4	3	3	4	3	3	3	3	3	4	3	3	3	3	4	3	3	3	3	3	4	3	4	4	4	4	4	3	4	3	3	4	4	4	4	4	4	4	4	4	4
203	4	2	4	2	3	4	1	1	4	4	4	4	4	4	4	4	4	4	4	4	4	4	4	4	4	4	4	4	4	4	4	4	4	4	4	4	3	4	4	4	3	3	3	3	3	3	3	3	3
204	2	1	1	1	2	2	1	2	3	3	4	3	3	3	3	3	4	3	4	3	4	3	4	3	3	3	3	4	3	4	3	4	3	3	3	3	4	4	3	4	3	3	4	3	4	3	3	4	3
205	3	2	2	2	3	4	1	2	3	3	3	3	4	4	3	4	3	3	4	3	4	3	3	3	3	3	3	3	3	3	3	3	3	3	3	4	3	4	3	3	3	3	3	3	3	3	3	3	4
206	3	2	3	2	2	4	1	2	4	4	3	4	4	4	3	4	4	3	4	4	4	4	4	4	4	4	4	4	4	4	4	4	4	4	4	4	3	4	3	3	3	3	4	3	4	4	4	4	3
207	2	1	1	1	1	1	1	2	3	3	3	3	3	3	3	3	3	3	3	3	3	3	3	3	3	3	3	3	4	4	4	4	4	4	4	4	4	4	4	4	4	4	4	4	4	4	4	4	4
208	3	2	3	1	2	3	1	2	3	3	3	3	3	3	3	3	3	3	3	3	3	3	3	4	2	2	2	3	3	3	3	3	3	3	3	3	3	3	3	3	3	3	3	3	3	3	3	3	2
209	1	1	1	2	1	1	2	2	1	2	2	2	2	2	3	3	2	2	2	2	3	2	2	2	3	3	2	3	3	3	3	4	3	3	3	3	4	3	3	3	3	3	4	4	3	4	4	4	3
210	3	2	2	2	2	3	1	2	4	4	4	4	4	4	4	4	3	3	4	3	4	3	3	3	3	4	3	3	3	4	4	4	3	4	4	3	3	4	3	3	4	3	4	3	4	4	3	4	4
211	2	1	1	1	1	2	1	2	3	3	3	3	3	3	3	3	4	4	4	3	3	3	3	4	3	3	3	3	3	3	3	3	3	4	3	3	3	3	3	3	4	3	4	3	3	3	3	4	3
212	3	2	1	2	2	3	1	2	3	3	4	3	3	3	3	3	4	4	4	3	4	4	3	4	3	4	3	3	4	4	4	4	3	3	3	3	4	3	3	3	4	3	3	3	3	3	4	3	3
213	2	1	1	2	2	2	1	2	3	3	3	3	3	3	3	3	2	2	2	2	3	2	3	3	3	2	2	3	3	3	2	3	3	2	3	3	3	3	2	3	3	3	3	4	2	3	2	3	3
214	2	1	1	1	1	2	1	2	3	3	3	3	3	3	4	4	4	3	3	3	3	3	3	3	3	4	3	3	4	4	4	4	4	4	4	4	4	4	4	4	4	4	4	4	4	4	4	4	4
215	3	1	1	1	2	3	1	2	4	4	4	3	3	3	5	4	4	3	3	3	3	3	3	3	3	3	3	3	3	3	3	3	4	4	4	4	4	3	3	3	3	3	3	3	3	3	3	3	3
216	2	1	1	1	1	2	1	2	4	4	4	4	4	4	3	3	3	3	3	3	4	4	4	4	4	4	4	4	3	3	3	3	3	3	3	4	4	4	4	4	4	4	4	4	4	4	4	4	4
217	2	1	1	2	1	1	1	2	2	3	2	3	2	2	3	4	3	3	4	4	4	3	3	4	4	4	4	3	3	3	4	4	3	3	3	4	4	4	4	4	4	4	4	4	3	3	3	3	3
218	2	1	1	1	1	2	1	2	2	3	2	2	3	3	3	2	2	3	3	3	3	3	3	3	3	3	3	3	2	2	2	2	2	2	2	2	2	2	3	3	3	3	3	3	2	3	3	3	3
219	2	1	1	1	1	1	1	2	2	2	2	2	2	2	2	2	3	3	2	2	2	2	2	2	3	3	3	3	3	3	3	2	2	3	3	3	3	3	3	3	2	2	2	2	2	2	3	3	3
220	3	2	2	2	2	2	1	2	4	4	4	3	3	3	4	4	4	3	3	3	4	4	4	4	4	4	4	4	4	4	4	4	5	5	4	4	4	5	5	4	4	4	5	5	5	5	5	5	4
221	2	1	1	2	1	1	1	2	2	2	2	2	2	2	2	2	2	2	2	2	2	2	2	2	2	2	2	2	2	2	2	2	2	2	2	2	2	2	2	2	2	2	2	2	2	2	2	2	2
222	3	2	2	1	2	2	1	2	3	3	3	3	3	2	3	3	3	3	3	3	3	3	3	3	3	3	3	3	4	4	4	4	4	4	4	4	4	4	4	4	4	4	4	4	4	4	4	4	4
223	4	2	3	2	5	4	1	2	3	3	3	4	3	3	3	4	4	4	4	3	4	3	3	3	3	3	3	3	4	4	4	4	4	4	4	4	4	4	4	4	4	4	4	4	4	4	4	4	4
224	2	1	1	1	1	1	1	2	3	3	3	3	3	3	3	3	3	3	3	3	3	3	3	3	3	3	3	3	3	3	3	3	3	3	3	3	3	3	3	3	3	3	3	3	3	3	3	3	3
225	3	1	1	2	2	2	1	2	4	4	4	4	4	4	4	4	4	4	4	4	4	3	3	3	3	3	3	3	4	4	4	4	4	4	4	4	4	4	4	4	4	4	4	4	4	4	4	4	4
226	2	1	1	2	1	1	1	2	3	4	4	3	4	4	4	4	4	4	4	4	3	3	3	4	4	4	3	3	3	4	3	4	4	4	4	4	4	3	3	3	3	4	3	4	3	4	4	4	3
227	3	2	3	2	2	3	1	2	3	3	3	3	3	3	3	3	3	3	3	3	3	3	3	3	3	3	3	3	3	3	3	3	3	3	3	3	3	3	3	3	3	3	3	3	3	3	3	3	3
228	1	1	1	1	1	1	1	2	4	4	4	4	4	4	4	4	4	4	4	4	4	4	4	4	4	4	4	4	3	3	3	3	3	3	3	3	3	3	3	3	3	3	3	3	3	3	3	3	3
229	1	1	1	2	1	1	1	2	4	4	4	4	4	4	4	4	3	3	3	3	3	3	3	4	3	4	3	4	5	5	5	4	3	4	4	4	4	4	4	5	4	5	5	5	5	5	5	5	5
230	3	2	3	1	2	3	1	2	4	3	4	3	3	3	3	3	3	3	3	3	3	3	3	3	3	3	3	3	3	3	3	3	3	3	3	3	3	3	3	3	3	3	3	3	3	3	3	3	3
231	2	2	2	1	2	2	1	2	3	3	3	3	3	3	3	3	3	3	3	3	3	3	3	3	3	3	3	3	4	4	4	3	4	4	4	3	3	3	3	3	4	4	4	4	4	4	4	4	4
232	1	1	1	1	1	1	1	2	3	4	4	3	3	3	3	4	3	3	3	3	4	3	3	4	3	3	3	3	4	4	4	3	2	3	3	3	3	3	3	3	3	3	3	3	3	3	3	3	3
233	2	1	1	2	1	1	1	2	4	4	4	3	4	4	4	4	5	4	4	4	5	3	3	3	4	4	4	4	5	3	3	2	3	2	3	3	3	3	4	2	4	5	3	4	2	2	3	3	3
234	3	1	1	1	2	3	1	3	3	3	4	3	3	3	4	2	3	3	2	2	3	1	2	2	3	3	3	3	3	3	3	2	2	2	2	2	2	3	3	3	3	3	3	3	3	4	4	4	4
235	2	1	1	2	1	1	1	2	4	4	3	4	5	4	4	4	4	3	3	3	4	3	3	4	2	5	4	4	3	3	3	2	3	3	4	4	2	3	4	3	3	5	4	4	2	2	2	2	4
236	4	2	3	1	2	4	1	2	3	3	4	4	3	3	4	4	4	4	5	4	4	3	4	4	4	4	4	4	4	4	4	4	4	4	4	4	3	3	4	4	5	5	5	5	3	3	4	4	4
237	4	2	3	2	3	3	1	2	3	4	4	3	3	3	3	3	4	3	3	4	3	4	3	3	2	2	2	3	3	4	3	3	2	2	2	2	2	2	2	2	4	4	4	4	2	4	4	4	4
238	2	1	1	2	1	1	1	3	3	4	4	4	4	4	3	2	2	2	4	4	1	2	3	3	1	4	3	4	4	4	4	3	4	4	5	4	4	4	3	2	4	4	4	3	3	3	3	4	3
239	4	2	4	1	3	4	1	2	3	3	3	3	4	4	3	4	4	3	3	3	3	3	3	3	3	3	3	3	4	4	4	3	3	3	3	3	3	3	3	3	4	4	4	3	5	5	5	5	3
240	3	1	1	2	2	3	1	3	2	3	3	3	2	3	3	3	3	2	3	2	2	2	3	3	2	2	3	3	3	3	3	3	2	3	3	2	2	2	2	2	3	3	3	3	3	3	3	3	2
241	4	2	3	2	3	4	1	2	3	4	3	3	4	4	4	4	4	4	2	3	3	3	3	3	2	4	3	3	4	4	4	3	2	3	3	3	3	2	3	2	5	5	5	5	2	2	2	3	5
242	4	2	3	2	3	4	1	2	3	3	2	2	2	2	3	4	2	3	3	2	2	2	2	2	2	3	2	3	4	4	4	4	4	4	4	4	4	4	4	4	4	4	4	4	4	4	4	4	4
243	4	2	3	2	4	4	1	2	3	3	4	4	4	4	3	4	3	3	4	3	3	2	3	3	3	3	4	3	3	4	4	3	4	3	3	3	2	3	4	3	4	4	4	4	3	4	4	4	3
244	4	2	4	2	2	2	1	2	3	4	4	3	3	3	6	3	3	2	3	3	3	2	3	2	2	4	2	3	5	5	5	5	4	4	4	3	4	4	4	4	5	5	5	5	5	5	5	5	3
245	4	2	2	1	3	3	1	2	4	4	4	4	4	4	4	4	4	4	4	4	4	4	4	4	3	4	4	4	3	3	3	2	4	4	4	4	3	4	4	3	3	3	4	3	4	4	4	4	4
246	4	2	2	1	3	4	2	2	4	2	3	4	5	5	5	5	4	3	4	3	5	3	4	3	2	3	4	4	4	4	5	5	4	4	4	5	5	5	5	5	5	5	5	4	3	2	2	3	2
247	2	1	1	2	1	1	1	3	4	4	4	3	4	4	4	5	3	3	4	3	3	3	4	4	4	4	4	3	4	2	2	2	2	4	3	2	2	2	3	2	4	4	4	4	3	3	4	4	3
248	2	1	1	2	1	1	1	2	4	4	4	4	4	4	4	4	4	4	4	4	4	4	4	4	4	4	4	4	4	4	4	4	4	4	4	4	4	4	4	4	4	4	4	4	4	4	4	4	4
249	2	2	3	2	2	3	2	3	3	2	2	2	2	2	3	4	3	2	2	2	2	2	2	2	3	3	3	2	2	2	2	3	4	3	3	2	1	1	1	1	3	4	4	3	2	4	4	4	3
250	2	2	2	2	1	1	1	2	3	4	3	2	4	3	3	5	3	3	3	2	3	2	2	2	4	4	3	3	5	5	5	3	4	3	3	3	2	2	2	2	4	3	3	4	5	5	5	5	5
251	3	2	3	2	2	3	5	2	4	5	3	5	3	3	5	4	4	4	5	2	3	3	4	4	3	4	4	3	5	5	5	3	3	3	4	4	4	4	4	3	5	5	4	5	5	5	5	5	3
252	4	2	3	2	4	4	1	2	5	4	5	2	1	2	2	1	5	1	3	1	2	3	1	1	3	4	3	4	5	5	5	5	5	5	5	4	4	5	4	5	5	3	5	5	4	4	5	5	3
253	4	2	2	2	4	4	1	2	5	5	5	4	5	5	5	5	5	5	5	5	5	4	5	5	5	5	5	5	5	5	5	5	5	5	4	3	3	5	5	5	5	5	5	5	5	5	5	5	5
254	2	1	1	2	1	1	1	3	3	4	2	4	3	3	4	4	4	4	3	3	2	3	3	4	3	4	3	2	2	3	3	2	2	2	3	3	2	2	3	2	3	4	3	4	4	4	4	4	2
255	4	3	3	1	4	4	1	2	3	3	3	4	3	3	5	3	4	3	4	3	3	3	3	3	3	3	4	3	4	4	4	4	4	4	4	4	4	4	5	4	4	4	4		5	5	5	5	4
256	4	1	1	2	1	3	1	2	3	3	3	3	3	3	4	4	4	3	4	4	4	3	5	5	5	5	4	4	4	4	4	4	4	4	4	4	4	4	4	4	4	4	4	4	5	5	5	5	5
257	4	2	3	2	3	3	1	2	4	4	4	4	4	4	4	4	4	4	4	4	4	4	4	4	4	4	4	4	4	4	4	4	4	4	4	4	2	4	4	3	4	4	4	4	4	4	4	4	4
258	3	2	3	1	3	3	1	2	3	4	3	3	3	3	3	3	3	3	3	3	3	3	4	3	4	4	3	4	4	4	4	3	3	4	4	4	4	4	4	3	4	4	4	4	3	3	4	4	3
259	4	2	3	2	3	4	1	2	4	4	3	3	3	3	4	4	4	3	4	3	3	2	3	2	2	3	3	4	4	3	3	3	3	3	3	4	4	4	3	4	3	4	4	4	4	4	4	4	3
260	4	2	2	2	3	3	1	2	4	3	2	3	3	3	4	4	3	3	3	2	4	3	2	2	4	3	3	3	5	5	5	4	4	4	4	4	5	5	5	5	5	5	5	5	4	5	4	4	3
261	4	2	1	2	3	4	1	3	3	3	3	3	3	3	3	3	3	3	3	3	3	3	3	3	3	3	3	3	3	3	3	3	3	3	3	3	3	3	3	3	3	3	3	3	3	3	3	3	3
262	4	2	3	1	4	4	1	2	4	3	3	3	3	3	4	4	4	3	4	3	3	3	3	3	4	4	4	4	4	4	5	3	4	4	4	4	5	5	5	4	5	5	5	5	5	5	5	5	4
263	4	2	1	1	3	4	1	2	3	4	4	4	3	3	3	4	4	4	4	3	3	3	3	2	3	4	4	3	4	4	4	4	4	4	4	4	4	4	4	4	4	5	5	4	3	5	5	5	5
264	3	2	3	2	1	2	1	2	3	5	3	3	4	4	4	4	4	3	3	3	2	2	4	4	3	4	4	4	3	3	4	3	3	3	3	3	3	3	3	3	3	4	4	3	4	4	4	4	3
265	1	1	1	2	1	1	1	2	4	4	4	3	4	4	4	4	3	4	3	3	2	2	4	4	4	5	5	4	5	5	4	4	5	5	5	5	4	5	4	4	4	4	4	4	4	5	5	5	5
266	4	2	3	1	4	4	1	2	4	4	4	4	3	3	4	4	5	4	5	3	4	3	3	3	3	3	3	3	5	5	5	4	4	4	4	4	5	5	4	4	4	4	5	5	4	4	4	5	5
267	2	2	1	2	1	2	1	2	3	2	3	3	2	2	4	4	3	3	4	1	3	2	2	2	2	3	3	3	4	4	4	4	4	4	4	3	4	4	4	4	4	4	4	4	4	4	4	4	4
268	3	1	1	1	2	3	1	2	3	4	3	3	2	2	5	4	4	3	3	3	2	2	3	3	2	2	3	3	5	4	4	3	3	4	4	3	4	4	4	3	4	3	4	4	3	3	3	3	4
269	2	2	2	1	1	2	1	3	4	4	3	2	4	4	4	4	4	3	4	4	4	2	4	2	4	4	4	4	2	2	2	2	2	2	2	2	2	2	2	2	3	3	3	3	2	3	3	4	3
[truncated: 35 more columns]
